# Supplementary material for: Occurrence and Exposure Assessment of Lipophilic Shellfish Toxins in the Zhejiang Province, China
Source: Mar Drugs. 2024 May 24;22(6):239. doi: 10.3390/md22060239 (PMC11205204; doi:10.3390/md22060239)
Supplement: Supplementary file 1 [file marinedrugs-22-00239-s001.zip]

Archive with 1 entries (1 files):
- supplementary table.pdf
